# Supplementary material for: Exploring 3D miniatures with action simulations by finger gestures: Study of a new embodied design for blind and sighted children
Source: PLoS One. 2021 Feb 3;16(2):e0245472. doi: 10.1371/journal.pone.0245472 (PMC7857736; doi:10.1371/journal.pone.0245472)
Supplement: S2 Table — (XLSX) [file pone.0245472.s002.xlsx]

## Sheet: scores identification 3D
Subjects	groupe (1=sighted, 2=blind)	sexe (F=1, M=2)	age	ID Swiing	ID trampoline	ID roller skate	ID bicycle	ID toboggan	ID merry go round	ID stairs
P16	1	2	7	1	2	0	0	2	1	2
P17	1	2	6	2	2	0	0	2	2	2
P18	1	1	6	2	2	1	0	2	2	2
P19	1	2	7	1	2	0	1	2	0	2
P20	1	1	6	1	2	1	0	2	1	2
P21	1	1	7	2	2	1	1	2	0	2
P22	1	2	7	1	2	1	0	2	1	2
P23	1	2	7	2	2	1	0	2	0	2
P24	1	1	7	1	2	0	1	2	2	2
P25	1	1	7	2	2	1	1	2	1	2
P26	1	1	8	2	2	1	0	2	1	2
P27	1	2	7	2	2	1	1	2	0	2
P28	1	1	8	2	2	1	0	2	0	2
P29	1	1	7	2	2	1	0	2	2	2
P30	1	2	8	2	2	1	0	2	1	2
P31	2	2	7	2	1	0	0	2	2	2
P32	2	2	7	2	1	1	1	2	2	2
P37	2	2	10	2	1	0	0	2	2	2
P38	2	1	6	2	2	1	1	2	2	1
P39	2	1	6	2	2	1	0	2	2	2
P40	2	1	12	2	2	0	0	2	2	2
P41	2	2	10	0	0	1	0	2	0	2
P44	2	1	7	2	1	0	0	2	1	0

## Sheet: contact frequency activities 
	sighted	FREQ swing	FREQ trampoline	FREQ rollet skate	FREQ bicycle	FREQ toboggan	FREQ tourniquet	FREQ stairs
P16		2	1	0	2	4	2	3
P17		2	2	2	2	2	2	4
P18		4	0	2	1	4	1	4
P19		4	1	0	1	4	1	4
P20		2	2	1	2	3	1	4
P21		2	0	2	2	3	2	4
P22		4	1	1	2	4	0	4
P23		0	1	1	4	1	1	4
P24		1	1	2	2	2	1	4
P25		4	2	1	2	4	1	4
P26		1	1	0	1	4	4	4
P27		2	0	0	0	3	1	4
P28		3	2	2	4	4	1	4
P29		4	2	2	2	4	4	4
P30		3	0	0	4	1	0	4
		2.53333	1.06667	1.06667	2.06667	3.13333	1.46667	3.93333
	blind	FREQ swing	FREQ trampoline	FREQ rollet skate	FREQ bicycle	FREQ toboggan	FREQ tourniquet	FREQ stairs
P31		1	0	0	1	0	0	4
P32		2	1	0	1	0	2	2
P37		2	0	0	0	4	0	4
P38		3	1	1	4	4	1	4
P39		2	1	0	1	3	1	4
P40		2	1	0	2	2	0	4
P41		3	4	1	2	4	1	4
P44		2	1	0	1	2	2	4
		2.125	1.125	0.25	1.5	2.375	0.875	3.75
