# Supplementary material for: Exploring 3D miniatures with action simulations by finger gestures: Study of a new embodied design for blind and sighted children
Source: PLoS One. 2021 Feb 3;16(2):e0245472. doi: 10.1371/journal.pone.0245472 (PMC7857736; doi:10.1371/journal.pone.0245472)
Supplement: S3 Table — (XLSX) [file pone.0245472.s003.xlsx]

## Sheet: identificaiton scores 2D
Subjects	groupe (1=sighted, 2=blind)	sexe (F=1, M=2)	age	ID Swiing	ID roller skate	ID toboggan	ID trampoline	ID merry go round	ID roller skate	ID stairs
P1	1	1	7	1	1	1	1	0	0	0
P2	1	2	7	0	1	2	1	0	0	1
P3	1	2	7	1	2	1	2	0	0	0
P4	1	1	7	0	1	0	0	1	1	2
P5	1	2	7	1	2	2	0	0	2	2
P6	1	2	7	1	1	2	0	0	0	0
P7	1	2	7	0	0	1	0	0	0	0
P8	1	2	7	0	1	2	1	1	0	1
P9	1	2	7	1	0	0	0	0	1	0
P10	1	1	7	1	1	2	2	0	0	0
P11	1	1	7	0	0	2	2	1	0	2
P12	1	2	8	0	1	0	1	0	0	0
P13	1	1	8	2	2	1	0	0	0	0
P14	1	2	8	0	1	1	0	0	0	1
P15	1	1	8	1	1	2	0	0	0	0
P33	2	2	7	2	2	2	1	2	0	0
P34	2	2	8	2	0	2	0	0	0	0
P35	2	2	10	2	2	2	0	0	0	2
P36	2	2	7	2	2	1	0	1	2	0
P42	2	2	7	0	2	2	0	2	0	2
P43	2	2	7	0	2	2	0	2	0	2
P45	2	1	9	1	1	2	1	0	0	2
P50	2	2	12	0	2	1	0	0	0	0

## Sheet: frequency 2D
Sujets	frequency contact tactile pictures
P1	1
P2	1
P3	0
P4	1
P5	1
P6	1
P7	1
P8	1
P9	0
P10	0
P11	1
P12	0
P13	0
P14	1
P15	1
P33	3
P34	4
P35	4
P36	2
P42	2
P43	2
P45	3
P50	2
